# Supplementary material for: SMYD3 Controls Ciliogenesis by Regulating Distinct Centrosomal Proteins and Intraflagellar Transport Trafficking
Source: Int J Mol Sci. 2024 May 30;25(11):6040. doi: 10.3390/ijms25116040 (PMC11172885; doi:10.3390/ijms25116040)
Supplement: Supplementary file 1 [file ijms-25-06040-s001.zip]

Archive with 1 entries (1 files):
- ijms-2981427-supplementary.pdf
